# Supplementary material for: Biological Decline of Alfalfa Is Accompanied by Negative Succession of Rhizosphere Soil Microbial Communities
Source: Plants (Basel). 2024 Sep 16;13(18):2589. doi: 10.3390/plants13182589 (PMC11434760; doi:10.3390/plants13182589)
Supplement: Supplementary file 1 [file plants-13-02589-s001.zip]

Archive with 1 entries (1 files):
- plants-3167415-supplementary.pdf
